# Supplementary material for: Acceptability of Four Intervention Components Supporting Medication Adherence in Women with Breast Cancer: a Process Evaluation of a Fractional Factorial Pilot Optimization Trial
Source: Prev Sci. 2024 Jul 26;25(7):1065–78. doi: 10.1007/s11121-024-01711-9 (PMC11519312; doi:10.1007/s11121-024-01711-9)
Supplement: Supplementary file 6 — Online Resource 6 Detailed triangulation comparisons (XLSX 29 KB) [file 11121_2024_1711_MOESM6_ESM.xlsx]

## Sheet: SMS
Article title: Acceptability of four intervention components supporting medication adherence in women with breast cancer: A process evaluation of a fractional factorial pilot optimization trial Journal name: Prevention Science Author names: Sophie M. C. Green, Nikki Rousseau, Louise H. Hall, David P. French, Christopher D. Graham, Kelly E. Lloyd, Michelle Collinson, Pei Loo Ow, Christopher Taylor…
TFA Domain	Qualitative	Quantitative	Coder 1	Coder 2	Final decision
Affective attitude	Most women felt the messages were a good idea and found the content interesting and informative.	The majority of women (55%) liked or strongly liked the messages. A substantial proportion had no opinion (40%), and 5% disliked the messages.	Partial agreement	Partial agreement	Partial agreement
Affective attitude	A minority felt some messages were too much like common sense or out of place.	The majority of women (55%) liked or strongly liked the messages. A substantial proportion had no opinion (40%), and 5% disliked the messages.	Partial agreement	Partial agreement	Partial agreement
Burden	Overall low burden, and not intrusive.	Most participants (85%) felt it took no effort or a little effort to engage with the SMS messages. Some participants (15%) had no opinion, but no participants felt it too a lot or a huge amount of effort to engage with the SMS messages.	Agreement	Agreement	Agreement
Burden	Overall low burden, and not intrusive.	Most (90%) participants fel the frequency was completely acceptable or acceptable. A minoirty (5%) of participants thought the frequency was unacceptable.	Partial agreement	Partial agreement	Partial agreement
Burden	Two participants felt daily messages were too frequent.	Most participants (85%) felt it took no effort or a little effort to engage with the SMS messages. Some participants (15%) had no opinion, but no participants felt it too a lot or a huge amount of effort to engage with the SMS messages.	Silence	Silence	Silence
Burden	Two participants felt daily messages were too frequent.	Most (90%) participants fel the frequency was completely acceptable or acceptable. A minoirty (5%) of participants thought the frequency was unacceptable.	Agreement	Agreement	Agreement
Burden	Some participants may have opted out if not within trial setting.	Most participants (85%) felt it took no effort or a little effort to engage with the SMS messages. Some participants (15%) had no opinion, but no participants felt it too a lot or a huge amount of effort to engage with the SMS messages.	Silence	Dissonance	Silence
Burden	Some participants may have opted out if not within trial setting.	Most (90%) participants fel the frequency was completely acceptable or acceptable. A minoirty (5%) of participants thought the frequency was unacceptable.	Silence	Partial agreement	Partial agreement
Coherence	The majority of women understood the messages were about building routines of taking medication.	Most (65%) of participants agreed or strongly agreed that it was clear how the SMS messages would help them to take their medication. A quarter (25%) had no opinion, and 10% disagreed that it was clear how the SMS messages would help them to take their medication.	Agreement	Agreement	Partial agreement
Coherence	Some women felt the messages were a prompt to take medication.	Most (65%) of participants agreed or strongly agreed that it was clear how the SMS messages would help them to take their medication. A quarter (25%) had no opinion, and 10% disagreed that it was clear how the SMS messages would help them to take their medication.	Partial agreement	Partial agreement	Partial agreement
Coherence	Some felt the messages emphasised the importance of taking medication.	Most (65%) of participants agreed or strongly agreed that it was clear how the SMS messages would help them to take their medication. A quarter (25%) had no opinion, and 10% disagreed that it was clear how the SMS messages would help them to take their medication.	Partial agreement	Partial agreement	Partial agreement
Coherence	One participant felt the messages were a form of social support.	Most (65%) of participants agreed or strongly agreed that it was clear how the SMS messages would help them to take their medication. A quarter (25%) had no opinion, and 10% disagreed that it was clear how the SMS messages would help them to take their medication.	Partial agreement	Partial agreement	Partial agreement
Pereceived Effectiveness	Most women felt they had routines to take AET, but that the messages would be effective for those that didn’t.	Some women (35%) agreed or strongly agreed that the messages would help them to take their AET. The same number of women had no opinion (35%). Some women (30%) disagreed or strongly disagreed that the messages would help them to take their medication.	Partial agreement	Dissonance	Partial agreement
Pereceived Effectiveness	Some women felt personalising the timing of the messages would make them more beneficial.	Some women (35%) agreed or strongly agreed that the messages would help them to take their AET. The same number of women had no opinion (35%). 30% of participants disagreed or strongly disagreed that the messages would help them to take their medication.	Silence	Partial agreement	Silence

## Sheet: Leaflet
TFA Domain	Qualitative	Quantitative	Coder 1	Coder 2	Final decision
Affective attitude	Several aspects of the leaflet were liked, including the quotes from other women, and information about side-effects.	Most participants (55%) liked or strongly liked the leaflet. The remainder of participants (45%) had no opinion.	Partial agreement	Partial agreement	Partial agreement
Affective attitude	One participant felt they already knew the information, but liked having the information written down.	Most participants (55%) liked or strongly liked the leaflet. The remainder of participants (45%) had no opinion.	Partial agreement	Partial agreement	Partial agreement
Burden	Many women felt the leaflet was concise and easy to read, without “medical jargon”.	Most women (75%) felt it took no effort at all, or a little effort to read the leaflet. Some women (20%) had no opinion, and a minority (5%) felt it took a lot of effort to read the leaflet.	Agreement	Partial agreement	Partial agreement
Coherence	Most women understood the leaflet was aiming to provide information about AET.	Half of the women (50%) agreed that it was clear how the leaflet would help them to take their AET. Half of the women (50%) had no opinion.	Dissonance	Agreement	Partial agreement
Pereceived Effectiveness	Some women reported being able to go back to the leaflet and re-read it to remind themselves of the benefits was helpful to remind them why they are taking AET.	The majority (55%) of women had no opinon on whether the information leaflet would improve their adehrence to AET. Some women (40%) agreed the leaflet would help them to take AET, and a minoirty (5%) strongly disagreed.	Partial agreement	Partial agreement	Partial agreement

## Sheet: ACT
TFA Domain	Qualitative	Quantitative	Coder 1	Coder 2	Final decision
Affective attitude	Participants liked the practical, skills focus.	Most participants (88.9%) liked or strongly liked the ACT component. A minority (11.1%) had no opinion.	Partial agreement	Partial agreement	Partial agreement
Affective attitude	A number of ACT skills were liked and applied. Examples included using mindfulness to reduce hot flushes, and identifying values to get back to enjoyed activities such as volunteering.	Most participants (88.9%) liked or strongly liked the ACT component. A minority (11.1%) had no opinion.	Partial agreement	Partial agreement	Partial agreement
Affective attitude	Support sessions from the therapist were liked by all participants overall.	Most participants (88.9%) liked or strongly liked the ACT component. A minority (11.1%) had no opinion.	Partial agreement	Partial agreement	Partial agreement
Affective attitude	Most participants felt the timing of the sessions were good, as other support had ceased. One participant felt they were not ready for the sessions.	Most participants (88.9%) liked or strongly liked the ACT component. A minority (11.1%) had no opinion.	Partial agreement	Silence	Partial agreement
Affective attitude	One participant felt some pressure to talk in the sessions to fill the time.	Most participants (88.9%) liked or strongly liked the ACT component. A minority (11.1%) had no opinion.	Dissonance	Silence	Dissonance
Burden	Most participants liked the online delivery and flexibility of sessions.	Most participants (61.2%) felt participating in the ACT component took no effort at all or a little effort. Some participants (33.4%) felt it took a lot of effort or a huge effort to participate. A minority (5.6%) had no opinion.	Partial agreement	Partial agreement	Partial agreement
Burden	Weekly sessions too close together- need more time to practice skills.	Most participants (61.2%) felt participating in the ACT component took no effort at all or a little effort. Some participants (33.4%) felt it took a lot of effort or a huge effort to participate. A minority (5.6%) had no opinion.	Partial agreement	Silence	Silence
Burden	Therapy is emotionally challenging- having sessions in the morning and then going back to work was difficult.	Most participants (61.2%) felt participating in the ACT component took no effort at all or a little effort. Some participants (33.4%) felt it took a lot of effort or a huge effort to participate. A minority (5.6%) had no opinion.	Partial agreement	Partial agreement	Partial agreement
Coherence	Overall understanding that ACT was teaching skills and coping mechanisms to move forwards.	Most participants (55.5%) agreed or strongly agreed that it was clear how the ACT sessions would help them take AET. Some participants (22.2%) had no opinion, and a minority (22.3%) disagreed or strongly disagreed.	Partial agreement	Agreement	Partial agreement
Coherence	Some participants were unsure about how ACT would help them when beginning the intervention, but gained more understanding after attending a few sessions.	Most participants (55.5%) agreed or strongly agreed that it was clear how the ACT sessions would help them take AET. Some participants (22.2%) had no opinion, and a minority (22.3%) disagreed or strongly disagreed.	Partial agreement	Partial agreement	Partial agreement
Pereceived Effectiveness	Multiple experiences were shared regarding perceived effectiveness: • How ACT had helped take AET • Reduced psychological distress • Helpful to return to work • Helped to cope with side-effects of AET	Most participants (55.6%) agreed or strongly agreed that the ACT sessions were likely to improve their medication adherence. Some participants (33.3%) had no opinion and a minority of participants (11.2%) disagreed or strongly disagreed that the ACT sessions would help them to take their medication.	Partial agreement	Partial agreement	Partial agreement

## Sheet: Website
TFA Domain	Qualitative	Quantitative	Coder 1	Coder 2	Final decision
Affective attitude	Some women felt it was beneficial to see videos of what other women are experiencing. However, one participant felt the videos were too stereotypical.	Most women (73.7%) liked or strongly liked the website. The remainder of women (26.3%) had no opinion.	Partial agreement	Partial agreement	Partial agreement
Affective attitude	One participant felt the website was not aesthetically pleasing.	Most women (73.7%) liked or strongly liked the website. The remainder of women (26.3%) had no opinion.	Dissonance	Partial agreement	Dissonance
Affective attitude	A few participants found the information too general and vague in places.	Most women (73.7%) liked or strongly liked the website. The remainder of women (26.3%) had no opinion.	Dissonance	Partial agreement	Dissonance
Affective attitude	Some women liked the honesty of the evidence ratings for the side-effect management strategies, but others did not feel this was helpful.	Most women (73.7%) liked or strongly liked the website. The remainder of women (26.3%) had no opinion.	Dissonance	Partial agreement	Dissonance
Burden	The website modality was acceptable.	Most women (73.7%) felt it took no effort at all or a little effort to use the website. The remainder (26.3%) had no opinion.	Silence	Silence	Silence
Coherence	Participants generally understood the website was to provide side-effect self-management strategies.	Most participants (52.6%) agreed or strongly agreed that it was clear how the website would help them to take their AET. A large proportion (42.1%) had no opinion, and a minority (5.3%) disagreed that it was clear how the website would help to take AET.	Agreement	Agreement	Partial agreement
Pereceived Effectiveness	Some women acknowledged the website would be helpful for those experiencing side-effects, who haven’t researched coping strategies.	Some women (36.9%) agreed or strongly agreed that the website would help them to take AET. A large proportion (42.1%) had no opinion and some women (21.5%) disagreed that the website would help them to take their medication.	Partial agreement	Partial agreement	Partial agreement
Pereceived Effectiveness	Some women felt the website didn’t teach them anything new.	Some women (36.9%) agreed or strongly agreed that the website would help them to take AET. A large proportion (42.1%) had no opinion and some women (21.5%) disagreed that the website would help them to take their medication.	Partial agreement	Partial agreement	Partial agreement
